# Supplementary material for: PRIME: An evaluation framework for protein representation inference and generalization in viral mutation space
Source: BMC Genomics. 2026 May 30;27:645. doi: 10.1186/s12864-026-12976-5 (PMC13425921; doi:10.1186/s12864-026-12976-5)
Supplement: Supplementary file 2 — Supplementary Material 2. [file 12864_2026_12976_MOESM2_ESM.xlsx]

## Sheet: S1
Supplementary Table 1: Betacoronavirus reference sequences used for predicting cross-species transmission potential (main Figure 4).
Sequence Name	Accession	Variant	Host
RaTG13	MN996532	Bat Virus	Bat
ZXC21	MG772934	Bat Virus	Bat
ZC45	MG772933	Bat Virus	Bat
WIV16	KT444582	Bat Virus	Bat
Rs4231	KY417146	Bat Virus	Bat
WIV1	KF367457	Bat Virus	Bat
Rs7327	KY417151	Bat Virus	Bat
Rs4084	KY417144	Bat Virus	Bat
RsSHC014	KC881005	Bat Virus	Bat
LYRa11	KF569996	Bat Virus	Bat
As6526	KY417142	Bat Virus	Bat
Rs4237	KY417147	Bat Virus	Bat
Rs4247	KY417148	Bat Virus	Bat
Rs4081	KY417143	Bat Virus	Bat
279-2005	DQ648857	Bat Virus	Bat
Rp3	DQ071615	Bat Virus	Bat
HKU3-8	GQ153543	Bat Virus	Bat
HKU3-13	GQ153548	Bat Virus	Bat
HKU3-1	DQ022305	Bat Virus	Bat
Longquan-140	KF294457	Bat Virus	Bat
GX2013	KJ473815	Bat Virus	Bat
Yunnan2011	JX993988	Bat Virus	Bat
Shaanxi2011	JX993987	Bat Virus	Bat
HuB2013	KJ473814	Bat Virus	Bat
YN2013	KJ473816	Bat Virus	Bat
JL2012	KJ473811	Bat Virus	Bat
Rf1	DQ412042	Bat Virus	Bat
273-2005	DQ648856	Bat Virus	Bat
HeB2013	KJ473812	Bat Virus	Bat
Rf4092	KY417145	Bat Virus	Bat
RmYN02	EPI_ISL_412977	Bat Virus	Bat
BM48-31	NC014470	Bat Virus	Bat
BtKY72	KY352407	Bat Virus	Bat
Hp-BCoV_Zhejiang_2013	YP_009072440.1	Hibecovirus	Bat
SARS-CoV-1_SZ3_PC03	AY304486	Sars-Cov-1	Civet
SARS-CoV-1_SZ13_PC03	AY304487	Sars-Cov-1	Civet
SARS-CoV-1_SZ1_PC03	AY304489	Sars-Cov-1	Civet
SARS-CoV-1_PC4-127_PC04	AY613951	Sars-Cov-1	Civet
SARS-CoV-1_PC4-13_PC04	AY613948	Sars-Cov-1	Civet
SARS-CoV-1_PC4-137_PC04	AY627045	Sars-Cov-1	Civet
SARS-CoV-1_Urbani_HP03L	AY278741	Sars-Cov-1	Human
SARS-CoV-1_GD01_HP03L	AY278489	Sars-Cov-1	Human
SARS-CoV-1_BJ02_HP03M	AY278487	Sars-Cov-1	Human
SARS-CoV-1_GZ-C_HP03L	AY394979	Sars-Cov-1	Human
SARS-CoV-1_HGZ8L1-A_HP03E	AY394981	Sars-Cov-1	Human
SARS-CoV-1_Sino1-11_HP03L	AY485277	Sars-Cov-1	Human
SARS-CoV-1_GD03T0013_HP04	AY525636	Sars-Cov-1	Human
SARS-CoV-1_Sin852_HP03L	AY559082	Sars-Cov-1	Human
SARS-CoV-1_GZ0402_HP04	AY613947	Sars-Cov-1	Human
SARS-CoV-2	MN908947	Sars-Cov-2	Human
SARS-CoV-2-related	QRN78347	Sars-Cov-2	Human
SARS-CoV-2-related	QWK65230	Sars-Cov-2	Human
Pangolin_GD-consensus	EPI_ISL_410544	Pangolin Virus	Pangolin
Pangolin_GX-P2V	EPI_ISL_410542	Pangolin Virus	Pangolin
MERS-CoV-related	ALA49363.1, ATG84833.1	MERS-CoV	Camel, Human
MERS-CoV-related	ALA49374.1, AHZ58501.1	MERS-CoV	Camel, Human
MERS-CoV-related	ALA49836.1, ANF29239.1	MERS-CoV	Camel, Human
MERS-CoV-related	AKO69634.1	MERS-CoV	Camel
MERS-CoV-related	ALA50067.1	MERS-CoV	Camel
MERS-CoV-related	AHY22545.1	MERS-CoV	Camel
MERS-CoV-related	ASU90329.1	MERS-CoV	Camel
MERS-CoV-related	ASU90527.1	MERS-CoV	Camel
MERS-CoV-related	AID55088.1	MERS-CoV	Human
MERS-CoV-related	ANC28634.1	MERS-CoV	Human
MERS-CoV-related	ALK80291.1	MERS-CoV	Human
MERS-CoV-related	AGV08379.1	MERS-CoV	Human
MERS-CoV-related	ALJ54518.1	MERS-CoV	Human
MERS-CoV-related	ALJ54491.1	MERS-CoV	Human
MERS-CoV-related	AKN24803.1	MERS-CoV	Human
MERS-CoV-related	AKL59401.1	MERS-CoV	Human
MERS-CoV-related	ASY99842.1	MERS-CoV	Human
MERS-CoV-related	ALJ54446.1	MERS-CoV	Human

## Sheet: S2
Supplementary Table 2: Table of top (Pango) sublineages clustered identified using various sequence embedding methods and HDBSCAN.
ESM-RBD						ESM						MSA
Cluster	Top Pango Lineages	Count in Cluster	Cluster %	Lineage %		Cluster	Top Pango Lineages	Count in Cluster	Cluster %	Lineage %		Cluster	Top Pango Lineages	Count in Cluster	Cluster %	Lineage %
-1 (Outliers)	BA.5.2*	1961	22.1432	12.3124		-1 (Outliers)	CH.1.1*	2607	21.3217	99.2387		-1 (Outliers)	BA.5.2*	695	12.144	4.36366
	BA.2	1282	14.4761	9.20118			BA.1.1*	1099	8.9883	8.45905			Unassigned	665	11.6198	10.3085
	BA.5.1*	753	8.50271	9.86377			BA.2	1092	8.93105	7.83751			BQ.1.1*	479	8.36974	4.42331
	BA.2.3*	451	5.09259	18.1782			Unassigned	873	7.13994	13.5328			BA.2	398	6.95439	2.85653
	BF.14	331	3.73758	98.806			BA.5.2*	704	5.75775	4.42017			BA.1.1*	381	6.65735	2.93257
	Unassigned	301	3.39883	4.66594			BR.2.1*	348	2.84616	99.7135			XBB.1.5*	291	5.08475	3.56487
	BA.5.5*	300	3.38753	14.1176			BA.2.3*	315	2.57627	12.6965			BA.5.1*	255	4.45571	3.34032
	BA.2.9*	273	3.08266	12.2531			B.1.1*	304	2.4863	34.0426			BA.2.12*	115	2.00944	2.15396
	BA.2.24*	257	2.90199	98.8462			BF.14	276	2.2573	82.3881			CH.1.1*	96	1.67744	3.65436
	BF.5	166	1.87444	6.91955			BA.1	262	2.1428	4.89903			BF.5	93	1.62502	3.87662
	CM.2	163	1.84056	97.0238			BA.2.24*	255	2.08555	98.0769			BA.1	88	1.53766	1.64547
	CM.8.1*	150	1.69377	99.3377			BA.2.56*	233	1.90562	80.9028			BE.1.1*	86	1.50271	7.44589
	BA.4.1*	139	1.56956	6.34703			BA.2.13*	220	1.7993	85.6031			BA.4.6*	80	1.39787	3.77003
	BA.2.12*	121	1.36631	2.26634			BA.2.9*	203	1.66026	9.11131			BF.7	78	1.36292	4.52174
	BE.1.1*	102	1.15176	8.83117			BA.5.5*	176	1.43944	8.28235			BA.1.15*	76	1.32797	2.43824
0	XBB.1.5*	8030	51.723	98.3707			CM.8.1*	145	1.1859	96.0265			BA.2.9*	63	1.10082	2.82765
	XBB.1	1153	7.42673	97.2996			CM.2	136	1.11229	80.9524			BQ.1	63	1.10082	4.61877
	XBB.1.9*	1076	6.93076	98.6251			BQ.1.1*	128	1.04686	1.18201			BA.2.3*	59	1.03093	2.37807
	XBB.1.16*	701	4.5153	97.905			BA.5.1*	126	1.03051	1.65051		0	BA.2	1674	18.9431	12.0146
	XBB	532	3.42673	74.6143		0	XBB.1.5*	8124	35.2344	99.5222			BA.1.1*	858	9.70918	6.60406
	Unassigned	526	3.38808	8.15377			BN.1.3*	1371	5.94613	98.9892			BA.5.2*	716	8.1023	4.49551
	XBB.2.3*	444	2.8599	99.3289			BA.2.75*	1187	5.14811	93.7599			BA.2.12*	526	5.95225	9.85203
	XBB.2.6*	420	2.70531	99.0566			XBB.1	1177	5.10474	99.3249			BQ.1.1*	472	5.34118	4.35867
	EG.1	339	2.18357	98.8338			XBB.1.9*	1082	4.69272	99.1751			BA.5.1*	354	4.00588	4.63715
	XBB.2	272	1.75201	98.9091			Unassigned	865	3.75157	13.4088			Unassigned	316	3.57587	4.89847
1	CH.1.1*	2607	23.3059	99.2387			BN.1.2*	767	3.32654	99.6104			BA.2.9*	303	3.42877	13.5996
	BN.1.3*	1363	12.1849	98.4116			XBB.1.16*	713	3.09234	99.581			BA.2.3*	233	2.63664	9.39137
	BA.2.75*	1207	10.7903	95.3397			XBB	584	2.53285	81.9074			BA.1	230	2.60269	4.30067
	BN.1.2*	763	6.82103	99.0909			XBF	461	1.99939	99.7835			BF.5	141	1.59556	5.87745
	Unassigned	495	4.42517	7.67323			XBB.2.3*	446	1.93434	99.7763			XBB.1.5*	138	1.56162	1.69055
	XBF	460	4.11228	99.5671			XBB.2.6*	418	1.8129	98.5849			BA.1.17*	137	1.5503	4.01995
	BM.1.1*	406	3.62954	93.7644			BM.1.1*	385	1.66977	88.9145			BA.1.15*	130	1.47109	4.17068
	BR.2.1*	349	3.11997	100			EG.1	342	1.48328	99.7085			BA.4.1*	114	1.29003	5.20548
	BN.1	279	2.49419	99.2883			BN.1	278	1.20571	98.9324			BA.4.6*	110	1.24477	5.18379
	BN.1.4*	243	2.17236	96.4286			XBB.2	275	1.1927	100			BA.2.10*	95	1.07503	9.44334
	BN.1.5*	200	1.78795	97.561			BN.1.4*	249	1.07993	98.8095		1	BA.5.2*	1737	14.1231	10.906
	BL.1	181	1.61809	99.4505		1	BA.2.12*	4245	80.4892	79.5093			BQ.1.1*	1308	10.635	12.0787
	BN.1.1*	168	1.50188	99.4083			BA.2	228	4.32309	1.6364			XBB.1.5*	732	5.9517	8.96729
	CJ.1	143	1.27838	98.6207			BA.5.2*	153	2.90102	0.960633			BA.5.1*	643	5.22807	8.42285
	BN.3.1*	132	1.18005	96.3504			BA.5.1*	99	1.87713	1.29683			Unassigned	601	4.88658	9.31639
	BY.1	125	1.11747	93.985			Unassigned	87	1.6496	1.34863			BA.2	471	3.82958	3.38046
2	BA.1.1*	12510	88.9568	96.29		2	BA.1	3900	33.6439	72.9245			BA.2.12*	301	2.44735	5.63776
	Unassigned	384	2.73057	5.95257			BA.1.17*	3033	26.1646	88.9965			BF.5	257	2.0896	10.7128
	BA.1	313	2.2257	5.85266			BA.1.15*	2383	20.5573	76.4517			BF.7	227	1.84568	13.1594
	BA.2	213	1.51461	1.52874			BA.1.18*	565	4.87405	82.1221			BA.4.6*	220	1.78876	10.3676
	B.1.1*	201	1.42928	22.5084			BA.1.20*	287	2.47585	71.2159			BQ.1	204	1.65867	14.956
	BC.1	187	1.32973	100			BA.1.1*	256	2.20842	1.97044			BA.1.1*	196	1.59363	1.50862
3	BQ.1	1291	18.7809	94.6481			BA.1.16*	160	1.38026	94.6746			CH.1.1*	191	1.55297	7.27065
	BQ.1.2*	671	9.76142	92.2971			BA.1.14*	159	1.37164	67.6596			BA.2.3*	176	1.43101	7.09391
	BQ.1.23*	514	7.47745	93.6248			Unassigned	159	1.37164	2.46473			XBB.1	163	1.32531	13.7553
	BQ.1.10*	467	6.79372	94.9187		3	BA.4.6*	1960	16.0827	92.3657			BA.5.5*	131	1.06513	6.16471
	BQ.1.3*	456	6.63369	89.9408			BA.5.2*	1733	14.2201	10.8809		2	XBB.1.5*	1959	12.4976	23.9985
	BQ.1.12*	426	6.19727	95.5157			BF.7	1627	13.3503	94.3188			BQ.1.1*	1734	11.0622	16.0126
	BQ.1.13*	304	4.42246	88.6297			BF.7.14*	646	5.30073	97.7307			BA.2	982	6.26475	7.04802
	BQ.1.8*	253	3.68054	94.403			BA.5.1*	584	4.79199	7.64999			Unassigned	982	6.26475	15.2224
	Unassigned	223	3.24411	3.45683			Unassigned	547	4.48839	8.47931			BA.1.1*	886	5.65231	6.81958
	BQ.1.5*	198	2.88042	94.7368			BA.5.9*	404	3.31501	95.7346			BA.5.2*	865	5.51834	5.43103
	BQ.1.11*	190	2.76404	82.9694			BF.7.4*	354	2.90473	93.6508			BA.2.12*	661	4.21691	12.3806
	BQ.1.14*	187	2.7204	93.0348			BA.4.1*	302	2.47805	13.79			CH.1.1*	591	3.77033	22.4971
	BA.5.2*	177	2.57492	1.11132			BF.11	245	2.01034	95.7031			BA.5.1*	407	2.59649	5.33141
	BE.1.1*	160	2.32761	13.8528			BE.1.2*	236	1.93649	92.549			BA.1	277	1.76715	5.17951
	BQ.1.1*	148	2.15304	1.3667			BF.7.15*	198	1.62468	99.4975			BN.1.3*	252	1.60766	18.1949
	BQ.1.28*	147	2.13849	92.4528			BF.7.5*	196	1.60827	95.6098			XBB.1.9*	230	1.4673	21.0816
	BE.9	130	1.89118	92.8571			BF.13	143	1.17338	95.9732			XBB.1	184	1.17384	15.5274
	BW.1.1*	130	1.89118	91.5493			BQ.1.1*	143	1.17338	1.32053			BN.1.2*	182	1.16108	23.6364
	BE.10	83	1.20745	80.5825			BF.7.6*	125	1.02568	91.9118			BA.1.15*	180	1.14833	5.77478
	BA.5.6*	82	1.1929	9.43613		4	BQ.1.1*	10285	79.0789	94.9765			BA.1.17*	170	1.08453	4.98826
4	BQ.1.1*	10074	83.4078	93.028			Unassigned	538	4.13655	8.33979			BQ.1	169	1.07815	12.39
	Unassigned	434	3.59331	6.72764			BQ.1.18*	246	1.89143	97.2332		3	XBB.1.5*	1624	14.8528	19.8946
	BQ.1.18*	238	1.97053	94.0711			BQ.1.25*	133	1.0226	86.3636			BQ.1.1*	807	7.38065	7.45221
	BQ.1.25*	125	1.03494	81.1688		5	BQ.1	1272	15.4971	93.2551			BA.2	763	6.97823	5.47621
5	BA.1	4728	33.3521	88.4069			BQ.1.2*	670	8.16277	92.1596			BA.5.2*	729	6.66728	4.57713
	BA.1.17*	3288	23.1941	96.4789			BQ.1.23*	523	6.37183	95.2641			Unassigned	662	6.05451	10.262
	BA.1.15*	3014	21.2613	96.6955			BQ.1.10*	458	5.57992	93.0894			BA.1.1*	634	5.79843	4.87993
	BA.1.18*	660	4.65576	95.9302			BQ.1.3*	455	5.54337	89.7436			BA.2.12*	501	4.58204	9.38378
	BA.1.20*	386	2.72291	95.7816			BQ.1.12*	420	5.11696	94.1704			BA.2.75*	357	3.26504	28.1991
	B.1.1*	312	2.2009	34.9384			BQ.1.13*	307	3.74025	89.5044			CH.1.1*	325	2.97238	12.3715
	BA.1.1*	249	1.75649	1.91656			BA.5.2*	296	3.60624	1.85848			BA.5.1*	258	2.35961	3.37962
	BA.2	238	1.67889	1.70817			Unassigned	293	3.56969	4.54193			BF.7.14*	209	1.91147	31.6188
	BA.1.14*	229	1.61541	97.4468			CL.1	268	3.26511	94.3662			BA.1	180	1.64624	3.36574
	Unassigned	210	1.48138	3.25531			BQ.1.8*	250	3.04581	93.2836			XBB.1.9*	154	1.40845	14.1155
	BA.1.16*	166	1.17099	98.2249			CK.1	227	2.76559	95.3782			BA.5.5*	141	1.28956	6.63529
6	BA.5.2*	1931	11.1903	12.1241			BQ.1.5*	198	2.41228	94.7368			BA.4.1*	136	1.24383	6.21005
	BF.7	1705	9.88062	98.8406			BQ.1.1*	189	2.30263	1.74531			XBB.1.16*	119	1.08835	16.6201
	Unassigned	1237	7.16852	19.1753			BQ.1.14*	187	2.27827	93.0348			BA.1.15*	117	1.07006	3.75361
	BA.5.1*	688	3.98702	9.01231			BQ.1.11*	185	2.2539	80.786			BA.2.3*	114	1.04262	4.59492
	BF.7.14*	655	3.79578	99.0923			DL.1	181	2.20517	87.8641		4	BA.5.2*	1145	9.56318	7.18905
	BA.2	619	3.58716	4.44269			CK.2.1*	150	1.82749	92.5926			BA.2	1134	9.47131	8.13895
	BQ.1.1*	571	3.30899	5.27288			BQ.1.28*	143	1.7422	89.9371			BA.1.1*	993	8.29366	7.64317
	BA.5.9*	409	2.37019	96.9194			BE.9	134	1.63255	95.7143			BA.5.1*	718	5.99683	9.40529
	BF.7.4*	375	2.17316	99.2063			BW.1.1*	128	1.55945	90.1408			XBB.1.5*	621	5.18667	7.6075
	BA.4.1*	345	1.9993	15.7534			BA.5.1*	103	1.25487	1.34923			BA.2.12*	540	4.51015	10.1143
	B.1.1*	306	1.7733	34.2665			BE.10	98	1.19396	95.1456			Unassigned	513	4.28464	7.95226
	BF.11	256	1.48354	100		6	BA.5.2*	12467	35.5438	78.2759			BQ.1.1*	418	3.49119	3.86001
	BA.2.76*	255	1.47775	97.7011			BA.5.1*	6478	18.469	84.8572			BA.1	408	3.40767	7.62902
	BE.1.2*	254	1.47195	99.6078			BF.5	2274	6.48325	94.7895			BA.2.3*	284	2.372	11.447
	BA.1	240	1.39082	4.48766			BA.5.5*	1753	4.99786	82.4941			BA.1.17*	245	2.04627	7.18897
	BA.1.1*	209	1.21117	1.60868			BA.4.1*	1715	4.88952	78.3105			BA.5.5*	223	1.86252	10.4941
	BF.7.5*	202	1.17061	98.5366			Unassigned	1550	4.4191	24.0273			BA.1.15*	220	1.83747	7.05807
	BF.7.15*	199	1.15322	100			BA.4	1004	2.86244	88.0702			BF.5	206	1.72054	8.58691
7	BA.2.12*	4391	55.7729	82.2439			BE.1.1*	898	2.56023	77.7489			BA.4.6*	195	1.62866	9.18944
	BA.2	1328	16.8678	9.53133			BA.5.6*	715	2.03849	82.2785			BA.4.1*	185	1.54514	8.44749
	BA.2.56*	269	3.41674	93.4028			BE.1	583	1.66215	86.756			CH.1.1*	183	1.52844	6.96612
	BA.2.13*	242	3.0738	94.1634			BA.5	536	1.52815	70.5263			BA.2.9*	163	1.3614	7.31598
	BA.5.2*	206	2.61654	1.2934		7	BA.1.1*	8941	92.7778	68.8193			BE.1.1*	145	1.21106	12.5541
	Unassigned	174	2.21009	2.69726			Unassigned	288	2.98848	4.46442			BA.4	140	1.1693	12.2807
	BA.2.9*	165	2.09577	7.40575			BC.1	184	1.90931	98.3957			XBB.1.9*	129	1.07742	11.824
	BA.2.3*	152	1.93065	6.12656			BA.1	145	1.50462	2.71129		5	BA.5.2*	3738	10.5474	23.4696
	BA.2.10*	102	1.29557	10.1392		8	BA.2	11306	48.9861	81.1455			BA.2	3527	9.95203	25.314
	BA.5.1*	99	1.25746	1.29683			BA.2.3*	2099	9.09445	84.603			BA.1.1*	3452	9.74041	26.5702
8	BA.2	2352	44.0697	16.8808			BA.2.9*	1939	8.40121	87.0287			BQ.1.1*	2058	5.807	19.0045
	BA.2.12*	555	10.3991	10.3952			Unassigned	893	3.86915	13.8428			BA.5.1*	2011	5.67438	26.3427
	BA.2.3*	479	8.97508	19.3067			BA.2.10*	885	3.83449	87.9722			BA.1	1377	3.88544	25.7479
	BA.2.38*	440	8.24433	83.1758			BA.2.12*	728	3.15425	13.6355			XBB.1.5*	1132	3.19413	13.8675
	BA.2.18*	325	6.08956	93.9306			BA.5.2*	405	1.75477	2.54285			Unassigned	1091	3.07844	16.9121
	BA.2.9*	314	5.88346	14.0934			BA.2.38*	369	1.59879	69.7543			BA.2.12*	1058	2.98533	19.8164
	BA.2.10*	181	3.39142	17.992			BA.2.36*	328	1.42114	89.6175			BA.1.17*	876	2.47178	25.7042
	Unassigned	126	2.36088	1.95319			BA.2.18*	327	1.41681	94.5087			BA.1.15*	753	2.12472	24.1578
	BA.2.40*	90	1.68634	90.9091			BA.2.2*	245	1.06153	93.8697			BA.4.1*	751	2.11907	34.2922
	BA.2.36*	54	1.0118	14.7541			BA.2.76*	242	1.04853	92.7203			BA.5.5*	702	1.98081	33.0353
9	BA.2	7547	57.7032	54.1664		9	BA.1.1*	2481	37.1797	19.0964			BA.2.9*	596	1.68172	26.7504
	BA.2.9*	1376	10.5207	61.7594			BA.1	845	12.663	15.8003			BA.2.3*	554	1.56321	22.3297
	BA.2.3*	1319	10.0849	53.164			BA.2	835	12.5131	5.99297			BF.5	550	1.55192	22.9262
	BA.2.10*	629	4.80924	62.5249			BA.1.15*	554	8.30211	17.7735			BA.4.6*	508	1.43341	23.9397
	Unassigned	405	3.09657	6.2781			Unassigned	358	5.3649	5.54953			BF.7	388	1.09481	22.4928
	BA.2.36*	256	1.95734	69.9454			B.1.1*	304	4.55567	34.0426			BA.4	374	1.0553	32.807
	BA.2.2*	209	1.59798	80.0766			BA.1.17*	238	3.56661	6.98357		6	BA.5.2*	1431	12.8664	8.98474
	BA.2.12*	139	1.06277	2.60348			BA.5.2*	103	1.54353	0.646701			BA.2	1021	9.18	7.32793
10	BA.5.2*	2086	31.9204	13.0973			BA.2.12*	101	1.51356	1.89174			BA.1.1*	766	6.88725	5.89594
	BA.5.1*	1329	20.3366	17.409			BA.1.20*	90	1.34872	22.3325			BQ.1.1*	723	6.50063	6.67652
	Unassigned	532	8.14078	8.24678			BA.1.18*	71	1.06399	10.3198			BA.5.1*	680	6.11401	8.90752
	BA.4.1*	310	4.74369	14.1553			BA.2.9*	68	1.01903	3.05206			XBB.1.5*	368	3.30876	4.50815
	BA.5.5*	286	4.37643	13.4588									BA.1	352	3.1649	6.5819
	BF.5	248	3.79495	10.3376									BA.2.12*	305	2.74231	5.71268
	BA.4	228	3.48891	20									BF.5	242	2.17587	10.0875
	BE.1.1*	225	3.443	19.4805									Unassigned	236	2.12192	3.65835
	BA.5.6*	194	2.96863	22.3245									BA.1.17*	231	2.07696	6.77817
	BA.2	123	1.88217	0.882796									BA.4.6*	206	1.85218	9.70782
	BE.1	119	1.82096	17.7083									BA.5.5*	182	1.6364	8.56471
	BA.5	75	1.14767	9.86842									BA.2.3*	180	1.61841	7.25514
11	BA.5.2*	9481	34.8848	59.5278									BA.4.1*	177	1.59144	8.08219
	BA.5.1*	4726	17.3891	61.9073									BA.1.15*	173	1.55548	5.55021
	BF.5	1921	7.06822	80.075									BA.2.9*	155	1.39363	6.95691
	BA.5.5*	1444	5.31312	67.9529									BF.7	126	1.13289	7.30435
	Unassigned	1404	5.16594	21.7641									BA.4	112	1.00701	9.82456
	BA.4.1*	1358	4.99669	62.0091								7	BA.5.2*	711	12.4715	4.46412
	BA.4	734	2.70071	64.386									BQ.1.1*	649	11.384	5.99317
	BE.1.1*	512	1.88388	44.329									BA.2	316	5.54289	2.268
	BE.1	449	1.65207	66.8155									BA.5.1*	291	5.10437	3.81189
	BA.5.6*	438	1.6116	50.4028									BA.1.1*	240	4.20979	1.84729
	BA.5	419	1.54169	55.1316									XBB.1.5*	175	3.06964	2.14382
	CL.1	275	1.01185	96.831									BA.2.12*	142	2.49079	2.65967
													BA.1	112	1.96457	2.09424
													BA.1.17*	111	1.94703	3.25704
													BF.7	109	1.91195	6.31884
													BF.5	105	1.84178	4.37682
													BA.4.6*	101	1.77162	4.75966
													CH.1.1*	89	1.56113	3.38789
													BQ.1	85	1.49097	6.23167
													XBB.1	85	1.49097	7.173
													BA.4.1*	75	1.31556	3.42466
													Unassigned	72	1.26294	1.11611
													BA.2.3*	68	1.19277	2.74083
													BA.2.9*	65	1.14015	2.91741
													BA.1.15*	63	1.10507	2.02117
													BA.5.5*	58	1.01737	2.72941
												8	BA.2	1878	13.4057	13.4788
													BA.1.1*	1843	13.1558	14.1857
													BA.5.2*	1245	8.88714	7.81691
													BA.2.12*	815	5.81769	15.265
													BA.5.1*	785	5.60354	10.2829
													Unassigned	736	5.25377	11.4091
													BA.1	656	4.6827	12.2663
													BA.2.3*	373	2.66257	15.0343
													BA.1.15*	360	2.56978	11.5496
													BA.1.17*	348	2.48412	10.2113
													BA.2.9*	312	2.22714	14.0036
													BQ.1.1*	281	2.00585	2.59488
													BA.4.1*	251	1.79171	11.4612
													BA.5.5*	233	1.66322	10.9647
													BA.4.6*	210	1.49904	9.89632
													XBB.1.5*	196	1.3991	2.40108
													BF.5	195	1.39196	8.12839
												9	BA.5.2*	843	8.72219	5.2929
													BQ.1.1*	638	6.60114	5.89159
													XBB.1.5*	558	5.77341	6.83572
													BA.2	557	5.76306	3.9977
													BA.5.1*	460	4.75944	6.02567
													CH.1.1*	431	4.45939	16.4065
													BA.1.1*	359	3.71443	2.76324
													BN.1.3*	347	3.59027	25.0542
													BA.2.75*	304	3.14537	24.0126
													Unassigned	283	2.92809	4.38692
													BA.2.12*	227	2.34868	4.25173
													BA.1	165	1.70719	3.08527
													BN.1.2*	144	1.48991	18.7013
													BM.1.1*	132	1.36575	30.485
													BF.5	130	1.34506	5.41892
													BA.4.6*	116	1.20021	5.46654
													BR.2.1*	111	1.14847	31.8052
													XBB	108	1.11743	15.1473
													XBF	106	1.09674	22.9437
													BA.1.15*	101	1.04501	3.2403
													BF.7	99	1.02431	5.73913
												10	BA.1.1*	2384	12.7911	18.3498
													BA.5.2*	2072	11.1171	13.0094
													BA.1	1387	7.44179	25.9349
													BQ.1.1*	1262	6.77111	11.6539
													BA.2	1212	6.50284	8.69877
													BA.1.17*	1001	5.37075	29.3721
													BA.1.15*	891	4.78056	28.5852
													BA.5.1*	772	4.14208	10.1127
													XBB.1.5*	369	1.97983	4.5204
													Unassigned	294	1.57742	4.55743
													BF.5	267	1.43256	11.1296
													BA.4.6*	242	1.29842	11.4043
													BF.7	227	1.21794	13.1594
													BA.2.3*	203	1.08917	8.18218
													BA.2.9*	187	1.00333	8.39318

## Sheet: S3
Supplementary Table 3: Performance of single-task ESM 8M model variants fine-tuning on the DMS dataset.
Model Variant	ESM Initialization Source	ESM Encoder Training	Parameters	LR	Binding				Expression
					Best Test Epoch	Best Test RMSE	R²	Runtime (H:MM:SS)	Best Test Epoch	Best Test RMSE	R²	Runtime (H:MM:SS)
ESM-FCN	Base ESM	Frozen	513 K	0.0001	883	1.268	0.557735	04:25:16.652000	968	0.6283	0.60346	04:24:31.786000
				1e-05	996	1.3841	0.472999	04:25:44.644000	992	0.6986	0.509616	04:25:56.676000
		Fine-tuned	8.4 M	0.0001	236	0.5097	0.928316	08:15:10.176000	920	0.3277	0.891951	08:07:27.400000
				1e-05	988	0.5644	0.912071	08:18:26.795000	144	0.3293	0.890992	08:15:27.136000
	ESM-RBD	Frozen	513 K	0.0001	718	1.35	0.499048	04:24:40.513000	956	0.707	0.497876	04:24:52.878000
				1e-05	983	1.4483	0.423369	04:25:31.383000	986	0.7621	0.41608	04:24:14.443000
		Fine-tuned	8.4 M	0.0001	288	0.5081	0.928824	08:15:31.390000	786	0.3218	0.895875	08:15:51.004000
				1e-05	124	0.537	0.920441	08:18:06.209000	155	0.3163	0.899388	08:18:15.317000
ESM-GCN	Base ESM	Frozen	924 K	0.0001	306	1.1718	0.622463	05:04:58.552000	499	0.6067	0.630302	06:15:50.907000
				1e-05	973	1.1707	0.623292	05:07:00.090000	998	0.6365	0.593158	05:07:40.741000
		Fine-tuned	8.8 M	0.0001	419	0.5397	0.919551	09:04:07.370000	798	0.3265	0.892695	09:06:19.972000
				1e-05	998	0.5913	0.903445	09:07:34.983000	182	0.3519	0.875497	09:03:28.425000
	ESM-RBD	Frozen	924 K	0.0001	590	1.1662	0.625927	05:01:38.194000	814	0.6624	0.559105	05:31:30.157000
				1e-05	987	1.2181	0.591928	05:07:25.789000	998	0.7113	0.491279	05:06:29.072000
		Fine-tuned	8.8 M	0.0001	391	0.5513	0.916249	09:04:26.946000	833	0.3391	0.884329	09:07:29.421000
				1e-05	979	0.6041	0.899257	09:04:16.294000	109	0.3669	0.864816	09:02:01.006000
ESM-BLSTM	Base ESM	Frozen	2.3 M	0.0001	822	0.5685	0.910583	04:57:58.616000	687	0.3497	0.876783	04:58:42.948000
				1e-05	994	0.8058	0.820937	05:00:27.583000	999	0.4444	0.801371	05:02:12.259000
		Fine-tuned	10.1 M	0.0001	456	0.5341	0.921121	08:48:20.056000	462	0.3253	0.893559	08:49:44.174000
				1e-05	992	0.5626	0.912698	08:52:22.056000	131	0.3238	0.894606	08:31:11.116000
	ESM-RBD	Frozen	2.3 M	0.0001	857	0.5224	0.924848	04:57:46.195000	897	0.3135	0.901186	04:57:02.839000
				1e-05	989	0.6631	0.878847	04:57:43.629000	992	0.4131	0.8285	04:57:03.485000
		Fine-tuned	10.1 M	0.0001	301	0.5281	0.923085	08:46:56.786000	852	0.3181	0.898251	08:44:58.542000
				1e-05	974	0.5531	0.915167	08:48:24.727000	150	0.3337	0.888047	08:49:14.668000

## Sheet: S4
Supplementary Table 4: Performance of multi-task ESM 8M model variants fine-tuning on the DMS dataset.
Model Variant	ESM Initialization Source	ESM Encoder Training	Parameters	LR	Best Test Binding		Best Test Expression		Best Test Multitask				R²		Run Time (H:MM:SS)
					Epoch	RMSE	Epoch	RMSE	Epoch	Binding RMSE	Expression RMSE	Combined RMSE	Binding	Expression
ESM-FCN	Base ESM	Frozen	514 K	0.0001	891	1.2418	982	0.6503	982	1.2437	0.6503	1.4034	0.574416	0.575312	4:30:30.949000
				1e-05	996	1.3645	996	0.7511	996	1.3645	0.7511	1.5575	0.488349	0.433075	4:31:36.280000
		Fine-tuned	8.4 M	0.0001	172	0.5116	975	0.3184	981	0.5162	0.3187	0.6067	0.926452	0.897866	8:22:08.316000
				1e-05	186	0.5454	205	0.335	186	0.5454	0.3386	0.642	0.91789	0.884785	9:35:15.372000
	ESM-RBD	Frozen	514 K	0.0001	868	1.3199	970	0.7237	868	1.3199	0.731	1.5088	0.521355	0.463065	4:28:38.256000
				1e-05	999	1.4585	998	0.814	999	1.4585	0.8157	1.6711	0.415319	0.331209	4:31:18.853000
		Fine-tuned	8.4 M	0.0001	402	0.5059	930	0.318	632	0.5077	0.3225	0.6015	0.928842	0.89536	8:25:26.979000
				1e-05	224	0.5158	311	0.3235	224	0.5158	0.3283	0.6114	0.926397	0.891602	9:07:29.183000
ESM-GCN	Base ESM	Frozen	924 K	0.0001	527	1.2168	269	0.8215	453	1.2355	0.8584	1.5045	0.580268	0.259185	5:37:36.138000
				1e-05	988	1.2808	895	0.8164	998	1.2908	0.8407	1.5405	0.541731	0.289362	5:37:06.681000
		Fine-tuned	8.8 M	0.0001	457	0.8488	147	0.7229	863	0.8605	0.7859	1.1654	0.796091	0.378869	9:06:35.685000
				1e-05	249	0.8668	300	0.7563	192	0.8927	0.7824	1.1871	0.780762	0.384251	9:09:28.794000
	ESM-RBD	Frozen	924 K	0.0001	889	1.2274	501	0.8311	865	1.2291	0.911	1.5299	0.58428	0.166005	5:37:57.296000
				1e-05	993	1.3339	903	0.8333	997	1.3446	0.8612	1.5967	0.502834	0.253974	5:44:10.768000
		Fine-tuned	8.8 M	0.0001	155	0.8386	85	0.7536	901	0.8628	0.7824	1.1647	0.795042	0.384406	9:08:35.222000
				1e-05	249	0.8706	147	0.7642	204	0.8931	0.7905	1.1927	0.780314	0.371824	9:13:58.149000
ESM-BLSTM	Base ESM	Frozen	2.3 M	0.0001	825	0.5646	863	0.357	801	0.5647	0.3593	0.6693	0.912074	0.870156	5:50:31.362000
				1e-05	982	0.7958	995	0.5154	992	0.7958	0.5221	0.9518	0.825558	0.725754	5:03:19.374000
		Fine-tuned	10.1 M	0.0001	489	0.5236	970	0.3262	886	0.5274	0.3288	0.6215	0.923227	0.891304	8:52:56.331000
				1e-05	152	0.5516	307	0.327	152	0.5516	0.3418	0.6489	0.916063	0.882506	8:52:44.896000
	ESM-RBD	Frozen	2.3 M	0.0001	910	0.5106	972	0.3378	966	0.5114	0.34	0.6141	0.927852	0.883722	5:04:47.345000
				1e-05	989	0.6464	998	0.4565	989	0.6464	0.4576	0.7919	0.884884	0.789602	5:04:11.073000
		Fine-tuned	10.1 M	0.0001	440	0.5148	938	0.3222	652	0.5175	0.3265	0.6119	0.926098	0.892789	10:11:59.543000
				1e-05	192	0.5441	284	0.3325	192	0.5441	0.3362	0.6396	0.918271	0.88634	8:59:49.224000

## Sheet: S5
Supplementary Table 5: Contact residues at functionally critical sites known to exhibit complex, non-linear effects on ACE2 binding; top 20 mutational impact sites identified.
Interface #1, w/ACE in the same ASU				Mutational Impact
Chain	Residue Number	ResID	Contacting Residues Per Paper
E	403	ARG	×
E	417	LYS	✓
E	445	VAL	×
E	446	GLY	✓
E	449	TYR	✓
E	453	TYR	✓
E	455	LEU	✓
E	456	PHE	✓
E	473	TYR	×
E	475	ALA	✓
E	476	GLY	×
E	477	SER	×
E	484	GLU	×
E	485	GLY	×
E	486	PHE	✓
E	487	ASN	✓
E	489	TYR	✓
E	490	PHE	×
E	493	GLN	✓
E	496	GLY	✓
E	498	GLN	✓
E	500	THR	✓
E	501	ASN	✓
E	502	GLY	✓
E	503	VAL	×
E	505	TYR	✓

## Sheet: S6
Supplementary Table 6: Benchmarking PRIME across different model scales and validation regimes for mutated RBD binding and expression (per random seed).
Model	Embed Method	Model Fine- tuned	Random Seed	Random Split				Position-Stratified
				Binding		Expression		Binding		Expression
				R²	RMSE	R²	RMSE	R²	RMSE	R²	RMSE
ESM-2 8M	CLS	×	0	0.501074	1.34617	0.502817	0.699399	-0.2479 ± 0.18	1.9937 ± 0.09	-0.0747 ± 0.09	1.1099 ± 0.05
			1		1.21209	0.615749	0.6157	-0.1571 ± 0.25	1.8967 ± 0.20	-0.0531 ± 0.26	1.0978 ± 0.11
			2	0.595784	1.09918	0.676702	0.566363	-0.2004 ± 0.13	1.9451 ± 0.08	0.0305 ± 0.07	1.0670 ± 0.03
		✓	0	0.553684	1.27321	0.49298	0.706284	-0.2572 ± 0.15	2.0029 ± 0.07	-0.2219 ± 0.09	1.1836 ± 0.04
			1	0.590403	1.22013	0.557449	0.660759	-0.2372 ± 0.20	1.9584 ± 0.07	-0.1721 ± 0.15	1.1658 ± 0.04
			2	0.624907	1.16472	0.540308	0.675346	-0.1938 ± 0.21	1.9345 ± 0.14	-0.1843 ± 0.15	1.1774 ± 0.06
	Mean	×	0	0.645916	1.13405	0.607696	0.621267	0.0365 ± 0.13	1.7513 ± 0.07	0.0690 ± 0.12	1.0306 ± 0.06
			1	0.693365	1.0557	0.671016	0.569704	0.0315 ± 0.10	1.7405 ± 0.08	0.1135 ± 0.16	1.0114 ± 0.06
			2	0.699043	1.04329	0.693953	0.551045	0.0063 ± 0.16	1.7638 ± 0.09	0.1074 ± 0.07	1.0243 ± 0.05
		✓	0	0.535761	1.29853	0.464593	0.725786	-0.0350 ± 0.13	1.8194 ± 0.11	0.0828 ± 0.11	1.0245 ± 0.06
			1	0.692401	1.05735	0.633804	0.601061	0.0813 ± 0.15	1.6878 ± 0.04	0.1771 ± 0.04	0.9798 ± 0.03
			2	0.639481	1.14186	0.565072	0.656903	-0.0248 ± 0.10	1.7993 ± 0.11	0.0441 ± 0.07	1.0595 ± 0.03
ESM-2 150M	CLS	×	0	0.428998	1.44012	0.466195	0.7247	-0.2251 ± 0.09	1.9812 ± 0.05	-0.0338 ± 0.04	1.0896 ± 0.04
			1	0.53962	1.29356	0.512756	0.693322	-0.3201 ± 0.25	2.0186 ± 0.08	-0.1306 ± 0.14	1.1454 ± 0.05
			2	0.767835	0.916324	0.643625	0.594629	-0.1895 ± 0.15	1.9333 ± 0.08	-0.0620 ± 0.10	1.1158 ± 0.03
		✓	0	0.2009	1.70365	-0.302967	1.13223	-0.1943 ± 0.09	1.9561 ± 0.06	-0.3577 ± 0.48	1.2327 ± 0.20
			1	0.710768	1.0253	0.614843	0.616426	-0.3524 ± 0.24	2.0566 ± 0.22	-0.4358 ± 0.55	1.2775 ± 0.28
			2	0.839137	0.762744	0.694349	0.550688	-0.2557 ± 0.11	1.9939 ± 0.13	-0.3481 ± 0.51	1.2339 ± 0.20
	Mean	×	0	0.516495	1.3252	0.549092	0.666056	-0.0325 ± 0.12	1.8150 ± 0.07	0.0523 ± 0.08	1.0418 ± 0.04
			1	0.665625	1.10241	0.573938	0.648333	-0.0794 ± 0.16	1.8339 ± 0.12	0.0160 ± 0.14	1.0687 ± 0.08
			2	0.83171	0.780153	0.716257	0.530585	-0.0965 ± 0.10	1.8589 ± 0.05	-0.0098 ± 0.19	1.0841 ± 0.08
		✓	0	0.665854	1.10166	0.623233	0.60884	-0.0074 ± 0.08	1.7959 ± 0.05	0.0515 ± 0.14	1.0406 ± 0.08
			1	0.723988	1.00159	0.665108	0.574796	-0.0081 ± 0.10	1.7761 ± 0.08	0.1441 ± 0.15	0.9939 ± 0.07
			2	0.848309	0.740681	0.719593	0.527458	-0.0086 ± 0.06	1.7870 ± 0.08	0.1160 ± 0.15	1.0149 ± 0.06
ESM-2 650M	CLS	×	0	0.592524	1.21655	0.549543	0.665722	-0.1124 ± 0.13	1.8837 ± 0.05	-0.0347 ± 0.10	1.0887 ± 0.05
			1	0.805591	0.840594	0.728676	0.517375	-0.1995 ± 0.24	1.9254 ± 0.11	-0.0139 ± 0.07	1.0870 ± 0.04
			2	0.910222	0.569817	0.863467	0.368055	-0.1653 ± 0.20	1.9099 ± 0.11	0.0472 ± 0.04	1.0586 ± 0.03
		✓	0	0.622227	1.17137	0.574492	0.647024	-0.1024 ± 0.16	1.8737 ± 0.12	-0.1016 ± 0.12	1.1227 ± 0.06
			1	0.763689	0.926766	0.642599	0.593799	0.0347 ± 0.08	1.7389 ± 0.08	0.0566 ± 0.09	1.0496 ± 0.08
			2	0.889179	0.633086	0.810274	0.433867	-0.0521 ± 0.24	1.8125 ± 0.18	-0.0076 ± 0.09	1.0882 ± 0.06
	Mean	×	0	0.61352	1.1848	0.532091	0.678496	-0.1238 ± 0.15	1.8914 ± 0.05	-0.0535 ± 0.15	1.0968 ± 0.08
			1	0.853706	0.729191	0.797881	0.446545	-0.0999 ± 0.17	1.8488 ± 0.07	0.0114 ± 0.14	1.0702 ± 0.06
			2	0.927156	0.513273	0.871171	0.35752	-0.0358 ± 0.12	1.8062 ± 0.10	0.0112 ± 0.13	1.0752 ± 0.05
		✓	0	0.685147	1.06939	0.602577	0.625307	0.0467 ± 0.21	1.7322 ± 0.13	0.0683 ± 0.15	1.0309 ± 0.08
			1	0.848878	0.741124	0.740707	0.505775	0.0227 ± 0.09	1.7500 ± 0.10	0.0321 ± 0.07	1.0614 ± 0.02
			2	0.922617	0.529021	0.863011	0.368668	0.1069 ± 0.09	1.6777 ± 0.06	0.1334 ± 0.08	1.0086 ± 0.04
ESM-C 300M	CLS	×	0	0.381065	1.49935	0.485462	0.711501	-0.1645 ± 0.12	1.9294 ± 0.05	-0.0469 ± 0.13	1.0942 ± 0.07
			1	0.627554	1.16348	0.64351	0.593042	-0.2821 ± 0.26	1.9902 ± 0.11	-0.0689 ± 0.15	1.1130 ± 0.07
			2	0.752155	0.946762	0.678825	0.5645	-0.1396 ± 0.17	1.8902 ± 0.10	0.0220 ± 0.11	1.0699 ± 0.04
		✓	0	0.679969	1.07814	0.576207	0.645719	0.0678 ± 0.12	1.7268 ± 0.14	0.1213 ± 0.10	1.0032 ± 0.06
			1	0.748166	0.956721	0.66985	0.570713	-0.0425 ± 0.12	1.8062 ± 0.12	0.0698 ± 0.10	1.0398 ± 0.04
			2	0.865939	0.696309	0.75726	0.490753	-0.0198 ± 0.07	1.7970 ± 0.10	0.0838 ± 0.09	1.0364 ± 0.04
	Mean	×	0	0.667152	1.09952	0.64735	0.589032	-0.0322 ± 0.14	1.8144 ± 0.10	0.0853 ± 0.06	1.0242 ± 0.04
			1	0.665691	1.10231	0.610543	0.619857	-0.0015 ± 0.18	1.7639 ± 0.14	0.0418 ± 0.15	1.0531 ± 0.06
			2	0.813708	0.820821	0.705862	0.540217	-0.0151 ± 0.15	1.7838 ± 0.08	0.0669 ± 0.11	1.0456 ± 0.06
		✓	0	0.739829	0.972098	0.642614	0.592973	0.2029 ± 0.10	1.5949 ± 0.09	0.2386 ± 0.02	0.9349 ± 0.01
			1	0.789218	0.875276	0.720063	0.525523	0.2257 ± 0.10	1.5558 ± 0.12	0.2221 ± 0.07	0.9508 ± 0.02
			2	0.88815	0.636017	0.786921	0.459795	0.1560 ± 0.15	1.6247 ± 0.11	0.2332 ± 0.05	0.9492 ± 0.03
ESM-C 600M	CLS	×	0	0.55151	1.27631	0.535106	0.676306	-0.0882 ± 0.12	1.8668 ± 0.12	-0.0329 ± 0.16	1.0861 ± 0.08
			1	0.600371	1.20519	0.549104	0.66696	-0.1260 ± 0.13	1.8736 ± 0.05	-0.0364 ± 0.25	1.0885 ± 0.11
			2	0.832888	0.777418	0.724933	0.522411	-0.1177 ± 0.12	1.8774 ± 0.09	0.0191 ± 0.12	1.0723 ± 0.06
		✓	0	0.668238	1.09772	0.239747	0.86486	0.1891 ± 0.15	1.6049 ± 0.14	0.1687 ± 0.16	0.9715 ± 0.08
			1	0.747065	0.958809	0.646772	0.590322	0.1211 ± 0.11	1.6579 ± 0.11	0.1397 ± 0.09	0.9995 ± 0.04
			2	0.850283	0.735846	0.72977	0.517797	0.0395 ± 0.31	1.7219 ± 0.24	0.1350 ± 0.12	1.0055 ± 0.06
	Mean	×	0	0.584425	1.22858	0.595008	0.631233	-0.0665 ± 0.14	1.8433 ± 0.05	0.0912 ± 0.13	1.0183 ± 0.06
			1	0.744449	0.963755	0.61293	0.617954	-0.1412 ± 0.23	1.8778 ± 0.09	0.0445 ± 0.11	1.0536 ± 0.05
			2	0.877705	0.665051	0.775148	0.472326	-0.0840 ± 0.14	1.8464 ± 0.08	0.0640 ± 0.10	1.0476 ± 0.04
		✓	0	0.74974	0.953401	0.687675	0.554333	0.2201 ± 0.09	1.5789 ± 0.08	0.2732 ± 0.07	0.9120 ± 0.04
			1	0.834341	0.775953	0.697269	0.5465	0.1781 ± 0.11	1.5994 ± 0.03	0.2301 ± 0.09	0.9448 ± 0.03
			2	0.919803	0.538556	0.817742	0.425242	0.2379 ± 0.12	1.5452 ± 0.09	0.2403 ± 0.08	0.9435 ± 0.04
One-Hot Mean			0	0.077622	1.83035	0.032991	0.975398	-0.2212 ± 0.14	1.9738 ± 0.05	-0.1887 ± 0.16	1.1665 ± 0.09
			1	0.125449	1.78287	0.069238	0.958255	-0.2502 ± 0.16	1.9728 ± 0.05	-0.1741 ± 0.18	1.1665 ± 0.07
			2	0.137874	1.76578	0.082947	0.953873	-0.2475 ± 0.15	1.9797 ± 0.04	-0.1693 ± 0.17	1.1696 ± 0.07
